# Supplementary material for: Augmented CPT1A Expression Is Associated with Proliferation and Colony Formation during Barrett’s Tumorigenesis
Source: Int J Mol Sci. 2022 Oct 4;23(19):11745. doi: 10.3390/ijms231911745 (PMC9570428; doi:10.3390/ijms231911745)
Supplement: Supplementary file 1 [file ijms-23-11745-s001.zip]

Archive with 1 entries (1 files):
- ijms-1910376-supplementary.pdf
